# Supplementary material for: Mechanisms of Manganese(II) Oxidation by Filamentous Ascomycete Fungi Vary With Species and Time as a Function of Secretome Composition
Source: Front Microbiol. 2021 Feb 10;12:610497. doi: 10.3389/fmicb.2021.610497 (PMC7902709; doi:10.3389/fmicb.2021.610497)
Supplement: Supplementary file 2 [file Table_1.XLSX]

## Sheet: SUPP TABLE - Stago
Supplementary Table 1. All proteins identified via LC/MS/MS in Mn(II)-oxidizing native PAGE gel bands from Stagonospora sp. secretomes. All proteins shown were identified with 2 or more peptides.
Notes:
1 Best non-hypothetical protein match in the NCBI non-redundant protein database, excluding matches from the 3 species in this study.
2 CAZy family obtained from JGI protein annotation (regular text) or annotated manually (italics) using CAZy Database (www.cazy.org).
3 Denotes number of Mn(II)-oxidizing biological replicates in which protein was detected / total number of Mn(II)-oxidizing biological replicates analyzed.
Stagonospora sp. identified protein			Best BLAST hit 1						Predicted enzyme properties			Identification in Mn(II)-oxidizing native PAGE gel bands
												7 days		14 days		21 days
GenBank accession number	JGI protein ID	JGI protein annotation	GenBank accession number	Protein description	Genome	Raw score	E value	Percent identity	CAZy family 2	Redox active?	Redox cofactor or active site	Biological replicates 3	Total peptides	Biological replicates 3	Total peptides	Biological replicates 3	Total peptides
OAL06359.1	211028|Stasp1	Tyrosinase	KAF2023949.1	Di-copper-center-containing protein	Setomelanomma holmii	550	0	0.68	AA1_3	Yes	2 Cu	8/8	61	4/4	49	2/2	39
OAL02734.1	119700|Stasp1	Multicopper oxidase	KAF2031423.1	Cupredoxin	Setomelanomma holmii	518	8e-179	0.81	AA1_3	Yes	Cu	8/8	41	3/4	26	--	--
OAL06112.1	323207|Stasp1	Glyoxal oxidase, chitinase, CBM 18	KAF1842338.1	Carbohydrate binding module family 18	Cucurbitaria berberidis CBS 394.84	1146	0	0.83	AA5_1, CBM 18	Yes	Cu + radical protein complex	6/8	26	4/4	38	2/2	21
OAK94057.1	330396|Stasp1	Superoxide dismutase (Cu/Zn)	XP_033452169.1	Copper/zinc binding superoxide dismutase	Didymella exigua CBS 183.55	294	3e-100	0.95	--	Yes	Cu/Zn	--	--	3/4	9	--	--
OAK99381.1	251441|Stasp1	FAD-binding protein	KAF2849814.1	FAD binding domain-containing protein	Plenodomus tracheiphilus IPT5	883	0	0.75	--	Yes	FAD	1/8	7	--	--	2/2	11
OAL03573.1	291332|Stasp1	FAD-binding protein	KAF2035237.1	FAD binding domain-containing protein	Setomelanomma holmii	1070	0	0.83	--	Yes	FAD	--	--	1/4	3	2/2	8
OAK93932.1	261684|Stasp1	GMC oxidoreductase	OWY46284.1	Alcohol oxidase	Alternaria alternata	1189	0	0.83	AA3_3	Yes	FAD	--	--	1/4	3	2/2	12
OAK94822.1	260169|Stasp1	Copper amine oxidase	KAF1915680.1	Copper amine oxidase	Ampelomyces quisqualis	65.5	1e-10	0.77	--	Yes	Cu	--	--	--	--	1/2	5
OAL06123.1	343359|Stasp1	Succinate-semialdehyde dehydrogenase [NAD(P)+]	KAF3004401.1	Succinate-semialdehyde dehydrogenase NADP+ linked	Curvularia kusanoi	977	0	0.9	--	Yes	NAD(P)+/NAD(P)H	--	--	--	--	1/2	4
OAK96127.1	296929|Stasp1	Superoxide dismutase (Fe/Mn)	KAF2036800.1	Superoxide dismutase (Fe/Mn)	Setomelanomma holmii	450	1e-158	0.93	--	Yes	Fe/Mn	--	--	--	--	1/2	3
OAK98365.1	295700|Stasp1	Chitin recognition protein, CBM 18, CE4	KAF2829596.1	Glycoside hydrolase/deacetylase	Ophiobolus disseminans	395	9e-131	0.55	CE 4	No	--	4/8	13	2/4	5	1/2	5
OAK94981.1	339955|Stasp1	Glycoside hydrolase family 72, CBM 43	KAF1920663.1	1,3-beta-glucanosyltransferase gel4 precursor	Ampelomyces quisqualis	927	0	0.9	GH 72, CBM 43	No	--	3/8	8	2/4	6	--	--
OAK93848.1	287383|Stasp1	Cutinase, CE 5	XP_007712993.1	Carbohydrate esterase family 5	Bipolaris zeicola 26-R-13	450	7e-156	0.7	CE 5	No	--	3/8	7	1/4	2	--	--
OAL02273.1	292969|Stasp1	[No annotation available]	PVI05767.1	Hypothetical protein	Periconia macrospinosa	376	5e-131	0.93	--	No	--	3/8	6	--	--	--	--
OAK95549.1	284632|Stasp1	Glycoside hydrolase family 72	KAF1918369.1	Glucanosyltransferase-domain-containing protein	Ampelomyces quisqualis	753	0	0.83	GH 72	No	--	2/8	7	2/4	6	--	--
OAK99623.1	277810|Stasp1	Acetylcholinesterase, butyrylcholinesterase	RAR09601.1	Acetylcholinesterase precursor	Stemphylium lycopersici	892	0	0.75	--	No	--	2/8	4	--	--	--	--
OAK95848.1	230866|Stasp1	[No annotation available]	XP_033448984.1	GPI-anchored cell wall organization protein Ecm33	Didymella exigua CBS 183.55	441	2e-149	0.6	--	No	--	1/8	3	--	--	--	--
OAL05202.1	312635|Stasp1	Endothelin-converting enzyme 1, peptidase family M13	KAF1969948.1	Zincin	Bimuria novae-zelandiae CBS 107.79	1337	0	0.84	--	No	--	1/8	2	--	--	2/2	7
OAK99081.1	N/A	[No annotation available]	EOD52165.1	Putative C6 transcription factor protein	Neofusicoccum parvum UCRNP2	102	2e-21	0.37	--	No	--	1/8	2	--	--	--	--
OAL03978.1	113154|Stasp1	Chitinase, glucan 1.3-beta-glucosidase	KAF1919684.1	Glycoside hydrolase superfamily	Ampelomyces quisqualis	588	0	0.81	GH 17	No	--	1/8	2	--	--	--	--
OAK99395.1	356098|Stasp1	Licheninase, glycoside hydrolase family 16	RII21828.1	Glycoside hydrolase famliy 16	Alternaria sp. MG1	571	0	0.77	GH 16	No	--	1/8	2	--	--	--	--
OAL03437.1	243316|Stasp1	Glucose-6-phosphate isomerase	KAF1913204.1	Phosphoglucose isomerase	Ampelomyces quisqualis	1115	0	0.99	--	No	--	--	--	3/4	18	2/2	8
OAK98838.1	278452|Stasp1	S-adenosyl-L-homocysteine hydrolase	KAF1915224.1	S-adenosyl-L-homocysteine hydrolase-like protein	Ampelomyces quisqualis	918	0	0.98	--	No	--	--	--	3/4	13	2/2	66.5
OAL00473.1	305412|Stasp1	Glycoside hydrolase family 55	KAF1921135.1	Exo-beta-1,3-glucanase-like protein	Ampelomyces quisqualis	1270	0	0.83	GH 55	No	--	--	--	2/4	9	2/2	51.5
OAK99016.1	307091|Stasp1	4-aminobutyrate-2-oxoglutarate transaminase	KAF1915265.1	4-aminobutyrate aminotransferase-like protein	Ampelomyces quisqualis	833	0	0.88	--	No	--	--	--	2/4	5	2/2	19
OAL03456.1	216085|Stasp1	Leukotriene A4 hydrolase, aminopeptidase LTA4H	KAF1913252.1	Leukotriene A-4 hydrolase	Ampelomyces quisqualis	1211	0	0.91	--	No	--	--	--	1/4	4	2/2	8
OAL02122.1	304339|Stasp1	Isocitrate lyase	KAF1917626.1	Isocitrate lyase	Ampelomyces quisqualis	1084	0	0.95	--	No	--	--	--	1/4	2	--	--
OAL03484.1	333545|Stasp1	Xaa-Pro dipeptidase, MEROPS M24	KAF1913161.1	Putative Xaa-Pro aminopeptidase P (Mn-binding)	Ampelomyces quisqualis	922	0	0.95	--	No	--	--	--	1/4	2	--	--
OAK95019.1	285016|Stasp1	Ribonuclease T2 family	KAF2827453.1	Ribonuclease T2	Ophiobolus disseminans	743	0	0.81	--	No	--	--	--	1/4	2	--	--
OAL05580.1	265794|Stasp1	Cellulase, glycoside hydrolase family 5 subfamily 31	KAF2029700.1	Glycoside hydrolase	Setomelanomma holmii	610	0	0.84	GH 5	No	--	--	--	1/4	2	--	--
OAK94683.1	285757|Stasp1	[No annotation available]	OWY43813.1	Uvi-1 (uncharacterized protein)	Alternaria alternata	173	1e-50	0.48	--	No	--	--	--	1/4	2	--	--
OAL00697.1	222292|Stasp1	Polysaccharide deacetylase, CBM 18, CE 4	KAF2828380.1	Glycoside hydrolase/deacetylase	Ophiobolus disseminans	591	0	0.8	CBM 18, CE 4	No	--	--	--	1/4	2	--	--
OAK96186.1	256827|Stasp1	Acetyl-CoA acetyltransferase, thiolase	KAF2830695.1	Thiolase	Ophiobolus disseminans	861	0	0.97	--	No	--	--	--	--	--	2/2	12.5
OAK98236.1	30123|Stasp1	Glutamate carboxypeptidase II, MEROPS M28	KAF1916961.1	N-acetylated-alpha-linked acidic dipeptidase-like protein 2	Ampelomyces quisqualis	1322	0	0.89	--	No	--	--	--	--	--	2/2	11
OAL06118.1	266710|Stasp1	Peptidase family S41	OWY41590.1	Peptidase S41 family protein	Alternaria alternata	1181	0	0.76	--	No	--	--	--	--	--	2/2	8
OAK94277.1	88030|Stasp1	Necrosis-inducing protein NPP1	KAF1846386.1	Necrosis- and ethylene-inducing protein-like protein 1 precursor	Cucurbitaria berberidis CBS 394.84	409	2e-142	0.82	--	No	--	--	--	--	--	2/2	8
OAL06291.1	373589|Stasp1	Alpha-glucosidase, maltase glycoamylase, glycoside hydrolase family 31	KAF1911411.1	Alpha-glucosidase precursor	Ampelomyces quisqualis	1432	0	0.74	GH 31	No	--	--	--	--	--	1/2	8.5
OAK94699.1	80736|Stasp1	Predicted endo-1,3-beta-glucanase, glycoside hydrolase family 81	KAF1916306.1	Glycoysl hydrolase family 81-domain-containing protein	Ampelomyces quisqualis	1502	0	0.75	GH 81	No	--	--	--	--	--	1/2	4.5
OAL05623.1	312944|Stasp1	Chitinase, glycoside hydrolase family 18	KAF1913482.1	Glycoside hydrolase superfamily	Ampelomyces quisqualis	715	0	0.85	GH 18	No	--	--	--	--	--	1/2	4
OAL02916.1	217423|Stasp1	Alpha-amylase, glycoside hydrolase family 13, CBM 20	KAF1850608.1	Carbohydrase-binding module family 20 protein	Cucurbitaria berberidis CBS 394.84	991	0	0.79	GH 13, CBM 20	No	--	--	--	--	--	1/2	3.5

## Sheet: SUPP TABLE - Pyreno
Supplementary Table 2. All proteins identified via LC/MS/MS in Mn(II)-oxidizing native PAGE gel bands from Pyrenochaeta sp. secretomes. All proteins shown were identified with 2 or more peptides.
Notes:
1 Best non-hypothetical protein match in the NCBI non-redundant protein database, excluding matches from the 3 species in this study.
2 CAZy family obtained from JGI protein annotation (regular text) or annotated manually (italics) using CAZy Database (www.cazy.org).
3 Denotes number of Mn(II)-oxidizing biological replicates in which protein was detected / total number of Mn(II)-oxidizing biological replicates analyzed.
Pyrenochaeta sp. identified protein			Best BLAST hit 1						Predicted enzyme properties			Identification in Mn(II)-oxidizing native PAGE gel bands
												7 days		14 days		21 days
GenBank accession number	JGI protein ID	JGI protein annotation	GenBank accession number	Protein description	Genome	Raw score	E value	Percent identity	CAZy family 2	Redox active?	Redox cofactor or active site	Biological replicates 3	Total peptides	Biological replicates 3	Total peptides	Biological replicates 3	Total peptides
OAL54547.1	640056|Pyrsp1	FAD-binding protein	KAF1846528.1	FAD-binding domain-containing protein	Cucurbitaria berberidis CBS 394.84	661	0	0.69	--	Yes	FAD	No Mn(II) oxidation observed in 7d secretomes		4/4	8	--	--
OAL53386.1	678105|Pyrsp1	GMC oxidoreductase	KAF1845720.1	GMC oxidoreductase	Cucurbitaria berberidis CBS 394.84	1131	0	0.79	AA3	Yes	FAD			--	--	2/3	10
OAL43510.1	524095|Pyrsp1	FAD-binding protein	KAF1843187.1	Bifunctional solanapyrone synthase	Cucurbitaria berberidis CBS 394.84	775	0	0.75	AA7	Yes	FAD			2/4	4	1/3	3
OAL51393.1	586913|Pyrsp1	Copper amine oxidase	KAF1851230.1	Copper amine oxidase-like protein	Cucurbitaria berberidis CBS 394.84	1316	0	0.92	--	Yes	Cu			1/4	2	--	--
OAL49332.1	681286|Pyrsp1	FAD-binding protein, berberine-like	KAF1846047.1	FAD-binding domain-containing protein	Cucurbitaria berberidis CBS 394.84	1019	0	0.76	--	Yes	FAD			1/4	2	--	--
OAL52947.1	584947|Pyrsp1	Tripeptidyl-peptidase I, MEROPS S53	KAF1842976.1	Tripeptidyl peptidase-like protein	Cucurbitaria berberidis CBS 394.84	1033	0	0.82	--	No	--			4	34	3	20
OAL52539.1	585702|Pyrsp1	FG-GAP repeat	WP_106516585.1	VCBS repeat-containing protein	Streptomyces himastatinicus	366	8e-124	0.61	--	No	--			3	16	--	--
OAL45324.1	520005|Pyrsp1	Glucan 1,3-beta-glucosidase, glycoside hydrolase family 17	KAF1846847.1	Glycoside hydrolase family 17 protein	Cucurbitaria berberidis CBS 394.84	565	0	0.73	GH 17	No	--			3	12	2	7
OAL56833.1	495802|Pyrsp1	Peptidase family S41	KNG47453.1	Peptidase S41 family protein	Stemphylium lycopersici	1193	0	0.75	--	No	--			2	5	3	10
OAL51945.1	506627|Pyrsp1	Metallopeptidase family M24	KAF2853976.1	Endonuclease/exonuclease/phosphatase family protein-like protein	Plenodomus tracheiphilus IPT5	390	2e-133	0.64	--	No	--			2	5	--	--
OAL50667.1	587321|Pyrsp1	S-adenosyl-L-homocysteine hydrolase	KAF1835510.1	S-adenosyl-L-homocysteine hydrolase-like protein	Decorospora gaudefroyi	918	0	0.98	--	No	--			1	3	--	--
OAL45897.1	591166|Pyrsp1	[No annotation available]	WP_054021370.1	Formate dehydrogenase subunit alpha	Ideonella sakaiensis	39.7	5.8	0.28	--	No	--			1	2	1	2
OAL44939.1	226676|Pyrsp1	Predicted endo-1,3-beta-glucanase, glycoside hydrolase family 81	KAF1848220.1	Glycoside hydrolase family 81 protein	Cucurbitaria berberidis CBS 394.84	1350	0	0.77	GH 81	No	--			--	--	3	15
N/A	N/A	[No annotation available]	N/A	[No matches found]	N/A	N/A	N/A	N/A	--	No	--			--	--	1	5
OAL47668.1	602398|Pyrsp1	Metallopeptidase	KAF1850555.1	MEROPS M6 metalloprotease	Cucurbitaria berberidis CBS 394.84	1206	0	0.84	--	No	--			--	--	1	3

## Sheet: SUPP TABLE - Para
Supplementary Table 3. All proteins identified via LC/MS/MS in Mn(II)-oxidizing native PAGE gel bands from P. sporulosum secretomes. All proteins shown were identified with 2 or more peptides.
Notes:
1 Best non-hypothetical protein match in the NCBI non-redundant protein database, excluding matches from the 3 species in this study.
2 CAZy family obtained from JGI protein annotation (regular text) or annotated manually (italics) using CAZy Database (www.cazy.org).
3 Denotes number of Mn(II)-oxidizing biological replicates in which protein was detected / total number of Mn(II)-oxidizing biological replicates analyzed.
P. sporulosum identified protein			Best BLAST hit 1						Predicted enzyme properties			Identification in Mn(II)-oxidizing native PAGE gel bands
												7 days		14 days		21 days
GenBank accession number	JGI protein ID	JGI protein annotation	GenBank accession number	Protein description	Genome	Raw score	E value	Percent identity	CAZy family 2	Redox active?	Redox cofactor or active site	Biological replicates 3	Total peptides	Biological replicates 3	Total peptides	Biological replicates 3	Total peptides
XP_018032780.1	1152844|Parsp1	GMC oxidoreductase	KAF2439767.1	GMC oxidoreductase	Karstenula rhodostoma CBS 690.94	1232	0	0.93	AA3	Yes	FAD	4/4	52	4/4	33	3/4	23
XP_018030874.1	1129270|Parsp1	Multicopper oxidase	KAF1971487.1	Cupredoxin	Bimuria novae-zelandiae CBS 107.79	201	6e-59	0.86	AA1_3	Yes	Cu	3/4	7	4/4	26	4/4	17
XP_018033536.1	961577|Parsp1	Peroxidase, heme-binding	KAF1965650.1	Heme peroxidase	Bimuria novae-zelandiae CBS 107.79	883	0	0.71	AA2	Yes	Fe	4/4	21	--	--	--	--
XP_018035449.1	827017|Parsp1	2-methylcitrate dehydratase	KAF1966230.1	2-methylcitrate dehydratase	Bimuria novae-zelandiae CBS 107.79	1077	0	0.93	--	Yes	Fe/S	4/4	18	--	--	--	--
XP_018035114.1	1165126|Parsp1	GMC oxidoreductase	KAF2448902.1	GMC oxidoreductase	Karstenula rhodostoma CBS 690.94	1046	0	0.87	AA3_2	Yes	FAD	1/4	2	--	--	--	--
XP_018035504.1	1165466|Parsp1	Alkyl hydroperoxide reductase, peroxiredoxin	KAF2446886.1	AhpC/TSA family protein-like protein (thioredoxin-like peroxidase)	Karstenula rhodostoma CBS 690.94	335	7e-116	0.97	--	Yes	Peroxidatic cysteine	1/4	2	--	--	--	--
XP_018033970.1	1188260|Parsp1	FAD-binding protein	KAF2445831.1	FAD-binding domain-containing protein	Karstenula rhodostoma CBS 690.94	1009	0	0.94	--	Yes	FAD	--	--	--	--	1/4	2
XP_018029765.1	1169505|Parsp1	Subtilisin-related protease/vacuolar protease B, oryzin, MERPOS S8/S53	KAF1967746.1	Subtilisin-like protein	Bimuria novae-zelandiae CBS 107.79	726	0	0.67	--	No	--	4/4	16	2/4	6	1/4	5
XP_018032470.1	1220467|Parsp1	Glucan 1,3-beta-glucanase, cellulase, glycoside hydrolase family 5, subfamily 9	KAF2440047.1	Glycoside hydrolase family 5 protein	Karstenula rhodostoma CBS 690.94	311	1e-102	0.97	GH 5	No	--	3/4	6	--	--	--	--
XP_018034564.1	1095418|Parsp1	Glycoside hydrolase family 55	AAF63758.1	Beta-1,3-glucanase	Paraphaeosphaeria minitans	1583	0	0.96	GH 55	No	--	2/4	6	1/4	2	2/4	4
XP_018040441.1	461470|Parsp1	Glycoside hydrolase family 79	KAF2451493.1	Glycoside hydrolase family 79 protein	Karstenula rhodostoma CBS 690.94	1116	0	0.91	GH079	No	--	2/4	4	--	--	--	--
XP_018029082.1	1223465|Parsp1	Ornithine aminotransferase	KAF2441351.1	Ornithine aminotransferase-like protein	Karstenula rhodostoma CBS 690.94	969	0	0.97	--	No	--	1/4	4	--	--	--	--
XP_018039915.1	1160682|Parsp1	Spermidine synthase	KAF2452122.1	Spermidine synthase	Karstenula rhodostoma CBS 690.94	599	0	0.99	--	No	--	1/4	2	--	--	--	--
XP_018042562.1	1159540|Parsp1	[No annotation available]	KAF2449405.1	Hypothetical protein	Karstenula rhodostoma CBS 690.94	416	3e-145	0.92	--	Not known	--	--	--	2/4	4	--	--
XP_018033730.1	N/A	[No annotation available]	KAF2439193.1	Translation elongation factor Tu	Karstenula rhodostoma CBS 690.94	897	0	0.99	--	No	--	--	--	1/4	2	--	--
XP_018037166.1	1163105|Parsp1	Glycoside hydrolase family 92	KAF2440689.1	Glycoside hydrolase family 92 protein	Karstenula rhodostoma CBS 690.94	1455	0	0.94	GH 92	No	--	--	--	1/4	2	--	--
XP_018036759.1	1196441|Parsp1	Mannosyl-oligosaccharide alpha-1,2-mannosidase, glycoside hydrolase family 47	KAF2449983.1	Glycoside hydrolase family 47 protein	Karstenula rhodostoma CBS 690.94	947	0	0.93	GH 47	No	--	--	--	--	--	1/4	4
